# Supplementary material for: The Physiological Mechanism of Exogenous Melatonin on Improving Seed Germination and the Seedling Growth of Red Clover (Trifolium pretense L.) under Salt Stress
Source: Plants (Basel). 2024 Sep 8;13(17):2527. doi: 10.3390/plants13172527 (PMC11397702; doi:10.3390/plants13172527)
Supplement: Supplementary file 1 [file plants-13-02527-s001.zip]

Archive with 1 entries (1 files):
- plants-3184332-supplementary.pdf
